# Supplementary material for: Effect of calcium dobesilate on macular microvasculature in patients with diabetic retinopathy
Source: PLoS One. 2025 Jun 10;20(6):e0325714. doi: 10.1371/journal.pone.0325714 (PMC12151384; doi:10.1371/journal.pone.0325714)
Supplement: S1 Data — (XLSX) [file pone.0325714.s001.xlsx]

## Sheet: Sheet1
1	1	52	2	1	3	10	0	10.6	-0.5	20	1	0.8	1	1	0.09691	0	0	277	277	271	33	30	32	28.588	27.834	32.95	10.508	10.366	11.669	20.912	24.221	22.244	8.704	9.937	9.232	26.538	29.084	27.978
2	2	52	2	2	3	10	0	10.6	-1.25	20	1	0.8	1	1	0.09691	0	0	270	267	263	30	30	31	22.642	25.591	28.402	8.018	8.864	9.924	21.232	21.127	26.713	8.576	8.591	10.855	29.804	27.865	30.618
3	1	84	1	1	2	20	1		1.25	27	0	0.8	0.6	0.8	0.09691	0.221849	0.09691	269	260	252	30	33	39	9.8	17.642	12.65	3.186	6.184	4.252	10.142	17.4	14.107	4.309	7.17	6.054	23.393	27.841	27.256
4	1	65	2	1	1	18	1	7	0.75	14	1	1	0.6	1	0	0.221849	0	242	234	235	34	33	37	21.158	19.134	22.219	7.735	6.869	8.446	22.201	22.793	25.365	9.643	9.706	10.919	23.482	23.701	26.942
7	2	62	1	2	3	10	0	4.9	-0.25	16	1	0.6	0.6	0.6	0.221849	0.221849	0.221849	320	314	321	35	35	32	23.6	27.648	24.579	7.855	9.567	8.522	20.239	24.293	21.706	7.833	9.332	8.296	38.779	42.17	38.322
8	1	71	2	1	2	9	0	5.6	0.5	20	1	1	1	1	0	0	0	316	246	240	31	35	31	18.622	20.847	15.197	6.689	7.498	5.38	15.835	21.848	14.704	6.761	9.052	6.455	25.834	31.956	24.4
10	1	69	2	1	3	5	0	7.6	1	14	0	0.6	1	0.8	0.221849	0	0.09691	333	347	343	29	32	29	16.134	21.095	19.823	5.541	7.572	6.962	15.594	20.278	17.935	6.504	8.212	7.214	25.11	26.189	25.374
11	2	69	2	2	3	5	0	7.6	-0.75	14	1	1	1	1	0	0	0	351	349	353	27	32	29	21.15	28.632	19.035	6.919	9.779	5.78	15.757	18.917	13.232	6.499	7.718	5.343	25.219	28.834	27.204
12	2	74	2	2	2	3	0		-0.75	19	1	0.6	0.6	0.8	0.221849	0.221849	0.09691	234	228	221	33	32	33	15.578	11.601	17.172	5.478	3.946	6.31	13.993	12.498	13.874	5.95	5.29	5.917	21.707	24.982	23.008
13	1	52	2	1	3	8	0	6.8	-0.75	22	0	0.6	0.5	0.5	0.221849	0.30103	0.30103	261	264	259	30	29	33	25.556	26.326	32.5	7.441	8.158	10.385	12.59	16.706	21.651	5.199	6.798	8.933	18.081	19.023	22.694
15	1	62	1	1	3	15	1	7.5	-0.75	14	0	0.5	0.6	0.6	0.30103	0.221849	0.221849	326	331	330	28	31	34	18.045	18.317	27.621	5.719	6.259	9.386	16.718	15.568	25.294	6.652	6.406	9.659	35.402	33.846	42.031
16	1	62	1	1	3	9	1	6.9	1.25	15	1	1	1	1	0	0	0	282	287	291	33	33	32	26.103	31.94	24.659	8.497	11.648	7.776	22.633	25.807	23.296	8.992	10.478	9.16	27.69	27.53	27.149
19	1	67	1	1	3	13	1	6.9	0	14	0	0.5	0.5	0.5	0.30103	0.30103	0.30103	231	233	242	39	37	36	33.337	32.298	30.404	11.455	10.837	10.175	22.101	22.722	20.162	8.705	8.955	7.862	27.408	30.797	26.222
22	1	65	1	1	2	30	1		0.75	13	0	1	0.7	0.7	0	0.154902	0.154902	263	260	263	32	31	30	13.818	11.812	14.223	4.988	4.244	5.062	18.608	16.452	19.262	8.352	7.205	8.249	28.66	25.5	28.296
23	2	65	1	2	2	30	1		-0.625	13	1	1	0.7	1	0	0.154902	0	273	270	273	31	30	32	18.216	17.09	18.421	6.945	6.304	6.966	18.333	16.425	18.607	8.016	7.243	7.866	27.167	22.7	27.81
27	2	68	1	2	2	20	0	6.3	-1.4	19	0	0.8	0.8	1	0.09691	0.09691	0	285	282	282	29	32	29	19.561	20.989	14.797	7.227	8.262	5.3	20.545	22.056	15.542	8.949	9.916	6.856	27.955	30.28	26.234
28	1	72	2	1	1	20	1	8	-0.5	13	0	0.5	0.8	0.8	0.30103	0.09691	0.09691	281	283	281	26	31	33	10.774	22.662	24.298	3.648	8.152	9.387	11.399	21.986	20.706	5.287	9.43	9.264	21.56	25	24.427
29	2	72	2	2	1	20	1	8	-0.5	16	0	0.7	0.8	1	0.154902	0.09691	0	283	297	301	28	30	31	19.336	28.491	24.454	6.627	10.228	8.433	15.627	21.896	19.485	7.001	9.56	8.588	24.122	24.782	23.769
30	1	79	2	1	2		0		0.625	14	0	1	0.8	0.7	0	0.09691	0.154902	297	302	346	31	30	32	18.569	19.26	21.847	7.077	6.554	8.172	15.04	17.501	18.776	6.337	7.048	7.742	27.118	31.381	29.831
31	2	79	2	2	2		0		1.25	15	0	0.7	0.8	0.8	0.154902	0.09691	0.09691	266	268	283	28	31	28	18.486	19.333	13.2	7.067	6.909	4.699	14.882	16.14	11.086	6.406	6.618	4.75	26.155	29.369	26.812
34	1	61	2	1	3	30	1	9.3	0.125	18	1	1	1	1	0	0	0	339	341	338	31	36	30	23.84	34.278	30.025	9.171	13.161	11.057	16.768	25.258	22.156	7.529	11.072	9.565	20.714	23.648	25.354
35	2	61	2	2	3	30	1	9.3	0.25	20	1	1	1	0.8	0	0	0.09691	349	344	342	30	35	28	31.603	38.133	30.352	11.612	13.72	10.994	19.423	25.542	21.206	8.672	11.205	9.166	21.175	23.367	22.38
36	1	61	1	1	3	20	0	6.4	-0.625	19	1	0.9	1	1	0.0457575	0	0	308	310	314	38	41	37	28.747	30.925	27.345	10.53	11.753	10.115	20.883	22.88	19.35	8.774	9.72	8.101	26.896	28.838	27.768
37	1	57	2	1	2	2	0	6.4	0.875	16	0	0.9	0.9	0.9	0.0457575	0.0457575	0.0457575	291	299	302	41	38	37	18.923	15.16	17.949	6.957	5.695	6.449	22.18	16.273	22.187	9.651	7.257	9.519	26.361	17.37	24.93
38	2	57	2	2	3	2	0	6.4	-1	15	0	1	1	1	0	0	0	273	320	363	32	29	30	18.689	14.548	22.744	6.589	4.888	8.656	19.13	16.08	22.31	8.221	6.926	9.726	24.603	19.288	22.021
40	2	82	2	2	2	20	1		-0.875	16	1	0.9	0.8	0.9	0.0457575	0.09691	0.0457575	296	292	298	28	27	30	19.183	17.069	16.717	6.167	5.449	5.743	19.297	15.832	16.987	7.741	6.359	6.998	27.893	26.782	28.878
42	2	60	2	2	3	10	0		0.375	16	1	0.6	0.63	0.8	0.221849	0.200659	0.09691	339	340	330	31	27	28	28.823	25.59	27.852	9.842	8.021	9.937	21.586	22.291	22.456	8.83	8.857	8.968	26.496	26.601	28.345
43	1	44	2	1	3	10	0	6.8	-0.25	13	1	0.63	0.63	0.5	0.200659	0.200659	0.30103	253	259	275	32	28	33	31.395	22.731	29.985	11.239	7.549	10.722	19.588	14.893	18.773	8.027	6.272	7.65	32.239	28.197	31.387
45	2	66	2	2	2	6	0	7.2	0.375	15	0	0.9	0.8	1	0.0457575	0.09691	0	232	234	233	32	32	31	19.319	24.795	24.28	6.644	9.084	9.11	21.717	23.463	24.529	8.961	9.754	10.093	29.911	26.847	26.716
47	2	63	2	2	3	10	1	5	0.75	20	0	0.9	0.8	1	0.0457575	0.09691	0	237	226	216	41	27	30	26.119	16.471	19.812	8.79	5.967	7.23	23.54	15.624	20.703	9.548	6.305	8.214	31.766	27.261	30.086
49	1	65	1	1	2	15	1	7.8	-2.5	15	1	1	0.9	1	0	0.0457575	0	299	301	301	32	31	32	17.542	18.609	13.992	6.537	6.711	4.887	18.976	21.317	16.767	7.908	8.81	7.192	24.523	26.184	23.295
50	2	65	1	2	2	15	1	7.8	-2.125	18	1	0.9	0.9	1	0.0457575	0.0457575	0	317	309	311	30	31	27	15.62	19.141	16.138	5.376	6.851	5.913	18.636	19.449	15.037	7.289	7.684	6.284	28.965	28.101	22.705
51	1	73	2	1	2	21	1		-0.125	12	1	0.8	0.8	0.7	0.09691	0.09691	0.154902	296	292	303	29	30	29	21.793	23.612	23.491	7.649	8.598	7.925	15.587	16.567	16.195	6.947	7.399	7.07	23.064	23.086	27.21
52	2	73	2	2	2	21	1		0.25	12	1	0.7	0.5	0.5	0.154902	0.30103	0.30103	325	320	329	28	28	32	19.219	19.999	26.221	6.282	6.969	8.934	13.845	13.076	21.554	6.023	6.026	9.107	20.679	15.779	28.611
55	2	66	1	2	2	31	0	9.2	0.375	16	1	1	1	1	0	0	0	298	299	302	31	31	31	30.429	31.468	31.515	10.506	11.139	10.831	23.142	23.037	22.968	9.825	9.707	9.56	30.077	29.103	33.978
56	1	49	1	1	3	5	0	6	0.125	18	0	1	1	1	0	0	0	311	305	309	32	34	33	29.534	34.255	32.274	10.097	12.098	11.538	19.077	24.325	20.669	7.931	10.226	8.761	27.004	30.292	29.306
57	2	49	1	2	3	5	0	6	-6	20	0	1	1	1	0	0	0	296	291	305	28	31	29	22.482	25.227	20.753	7.408	8.773	6.72	15.093	18.471	13.661	6.565	7.916	5.812	25.526	27.136	22.947
58	1	59	2	1	3	7	0		0.25	17	0	1	1	1	0	0	0	247	240	235	32	37	37	24.256	28.822	30.074	9.354	10.302	10.998	18.983	27.225	28.371	8.285	11.583	12.041	20.562	25.536	26.63
59	2	59	2	2	3	7	0		0	15	0	1	0.7	1	0	0.154902	0	252	250	255	34	35	36	24.728	27.396	27.095	9.135	9.628	9.379	17.609	22.304	25.01	7.645	9.399	10.364	19.314	23.968	26.581
60	2	72	1	15	0	-1	0.5	-0.75	13	0		2	1	1	1	1	0	0	0		22.516	14.353	22.941	21.516	13.353	21.941	7.618	4.571	7.211	13.649	10.662	15.921	6.156	5.006	6.683	20.301	19.516	24.439
61	2	72	2	15	0	-0.25	1	0.25	13	0		2	1	1	0.8	0.8	0	0.09691	0.09691		31.594	31.859	33.539	30.594	30.859	32.539	10.323	9.714	10.077	15.735	17.672	18.627	6.711	7.317	7.346	21.151	23.601	24.763
62	1	62	1	20	1	-2	0.5	-1.75	15	0	8.9	2	1	1	1	1	0	0	0		24.623	17.997	15.421	23.623	16.997	14.421	8.507	6.17	4.867	23.884	12.911	11.333	9.615	5.789	4.987	27.2	20.16	22.982
63	1	62	2	20	1	-2	0.5	-1.75	13	0	8.9	2	1	0.8	1	1	0.09691	0	0		19.486	11.066	11.518	18.486	10.066	10.518	6.509	3.519	3.567	19.394	6.818	7.492	7.956	3.482	3.469	29.364	20.488	23.819
64	2	56	1	20	0	-1.75	1	-1.25	15	0	9.7	2	1	0.8	1	1	0.09691	0	0		33.479	36.799	32.134	32.479	35.799	31.134	10.577	12.32	10.842	24.912	27.022	24.797	10.006	11.003	10.244	30.946	31.17	30.345
65	2	56	2	20	0	-2.75	1.25	-2.125	13	0	9.7	2	1	1	1	1	0	0	0		35.193	32.565	30.042	34.193	31.565	29.042	11.515	9.988	9.298	29.661	28.849	25.474	12.015	11.691	10.467	30.52	31.393	28.778
66	1	69	1	13	0	-1	2	0	16	1	8.9	2	1	0.8	0.7	0.8	0.09691	0.154902	0.09691		20.511	17.33	22.343	19.511	16.33	21.343	6.05	4.993	6.858	15.738	12.898	15.265	6.716	5.425	6.469	28.734	26.934	28.703
67	1	69	2	13	0	-0.5	2.25	0.625	16	1	8.9	2	1	0.8	0.7	1	0.09691	0.154902	0		19.768	27.319	18.251	18.768	26.319	17.251	6.213	8.814	5.374	14.053	21.56	14.067	6.206	8.765	6.017	31.993	36.275	29.618
68	1	75	1	25	1	-0.5	0.5	-0.25	10	0	10.8	2	15	0.5	0.5	0.4	0.30103	0.30103	0.39794		19.23	23.286	14.476	18.23	22.286	13.476	5.918	6.825	4.319	7.458	7.262	2.802	3.394	3.172	1.737	23.383	24.848	18.418
69	1	75	2	25	1	-0.75	1.5	0	11	0	10.8	2	15	0.3	0.4	0.4	0.522879	0.39794	0.39794		15.418	25.31	22.405	14.418	24.31	21.405	4.494	7.076	6.635	3.793	7.525	5.526	2.508	3.343	2.909	26.932	27.628	27.267
70	2	68	1	20	0	-1.25	0.5	-1	12	0	8.1	2	1	0.4	0.8	0.8	0.39794	0.09691	0.09691		33.898	32.033	24.202	32.898	31.033	23.202	11.104	10.631	7.212	24.067	23.137	19.614	9.831	9.624	7.911	28.846	27.167	26.102
71	2	68	2	20	0	-1	1.25	-0.375	13	0	8.1	2	1	0.7	0.7	0.7	0.154902	0.154902	0.154902		23.346	21.487	24.457	22.346	20.487	23.457	7.032	6.4	6.955	15.356	8.567	17.145	6.345	4.036	7.006	23.039	14.087	21.666
72	1	62	1	25	1	0	0	0	16	1	6.6	2	17	1	1	1	0	0	0		24.591	23.298	19.223	23.591	22.298	18.223	7.793	7.564	6.076	17.006	15.568	11.314	7.297	6.793	5.224	24.756	20.266	15.921
73	1	62	2	25	1	0	0	0	17	1	6.6	2	17	1	1	1	0	0	0		22.964	28.919	24.324	21.964	27.919	23.324	7.665	9.457	7.967	15.841	20.574	16.453	7.105	8.863	7.319	20.264	27.702	27.906
74	1	54	1	4	0	-0.75	1	-0.25	17	0	8.1	2		1	1	1	0	0	0		30.034	29.526	29.812	29.034	28.526	28.812	9.609	9.207	9.109	23.669	20.643	25.097	9.452	8.306	9.805	30.253	30.454	35.058
75	1	54	2	4	0	-0.25	0.5	0	18	0	8.1	2		1	1	1	0	0	0		32.102	36.284	32.502	31.102	35.284	31.502	10.767	11.671	9.797	23.284	25.924	25.866	9.608	10.612	10.15	29.874	30.885	33.669
76	2	70	1	1	0	-0.75	1.5	0	18	0	11.7	2		0.8	0.7	1	0.09691	0.154902	0		20.466	22.757	23.028	19.466	21.757	22.028	6.337	7.532	7.616	20.725	19.474	21.358	8.467	8.103	8.763	30.663	27.052	29.993
77	2	70	2	1	0	-0.5	1.25	0.125	16	0	11.7	2		0.8	1	1	0.09691	0	0		19.917	23.054	19.164	18.917	22.054	18.164	6.479	7.668	6.211	20.071	19.248	18.594	8.399	8.065	7.782	29.802	27.695	27.651
78	1	58	1	16	0	-1.25		-1.25	15	0	9.3	2		1	1	1	0	0	0		30.334	31.578	32.929	29.334	30.578	31.929	10.433	10.991	11.626	25.235	27.398	26.343	10.887	11.561	11.136	25.681	31.774	29.169
79	1	58	2	16	0	-1.25		-1.25	19	0	9.3	2		1	1	1	0	0	0		29.731	34.13	31.157	28.731	33.13	30.157	10.371	11.762	9.678	27.294	27.477	26.28	11.577	11.481	10.799	28.174	26.962	28.124
80	2	74	1	15	0	-1.5	0.75	-1.125	19	0	9.4	2		0.4	0.7	0.8	0.39794	0.154902	0.09691		20.664	27.47	23.834	19.664	26.47	22.834	6.638	8.596	7.844	17.88	20.886	18.192	7.841	8.753	7.852	20.803	24.687	21.157
81	2	74	2	15	0	-1	0.5	-0.75	19	0	9.4	2		1	0.8	0.7	0	0.09691	0.154902		28.027	24.154	24.1	27.027	23.154	23.1	8.462	7.512	7.295	20.696	16.742	16.016	8.609	7.144	6.781	22.42	23.864	21.844
82	1	64	1	10	1	-1.75	1.25	-1.125	19	0	6.3	2		0.5	0.7	0.8	0.30103	0.154902	0.09691		14.536	14.926	13.087	13.536	13.926	12.087	4.771	5.081	4.084	13.756	15.913	13.686	6.194	6.911	5.985	24.619	27.078	26.241
83	1	64	2	10	1	-0.75	1	-0.25	20	0	6.3	2		1	0.5	1	0	0.30103	0		12.991	17.383	16.343	11.991	16.383	15.343	4.16	5.527	5.335	12.26	16.753	18.977	5.5	7.215	8.096	23.443	28.273	32.798
84	2	63	1	10	0	-2.5	2.25	-1.375	17	0	7.6	2		1	1	1	0	0	0		22.637	23.11	18.713	21.637	22.11	17.713	7.745	7.277	6.28	20.238	22.911	17.262	8.539	9.59	7.605	24.772	31.71	26.931
85	2	63	2	10	0	-2.75	2	-1.75	16	0	7.6	2		1	1	0.8	0	0	0.09691		21.791	19.732	22.771	20.791	18.732	21.771	7.342	6.458	7.461	16.128	17.541	20.382	6.983	7.572	8.528	26.814	25.504	24.556
86	2	64	1	20	1	-0.75	0.5	-0.5	21	0	8.5	2		1	1	1	0	0	0		19.133	13.201	16.016	18.133	12.201	15.016	5.961	4.234	4.86	13.867	11.847	12.48	6.024	5.491	5.435	26.313	23.659	24.848
87	2	64	2	20	1	-0.5	0.5	-0.25	22	0	8.5	2		1	1	1	0	0	0		28.887	28.951	27.512	27.887	27.951	26.512	9.688	9.539	8.663	21.337	16.418	18.981	8.802	7.149	7.785	29.691	19.355	23.184
88	1	66	1	15	0	0.5	0.5	0.75	11	0	7.2	2		1	1	1	0	0	0		10.824	11.034	10	9.824	10.034	9	3.047	3.332	1.801	11.676	13.233	5.06	5.133	5.721	2.767	25.213	24.155	22.363
89	1	66	2	15	0	0.5		0.5	12	0	7.2	2		1	1	1	0	0	0		14.672	13.55	15.168	13.672	12.55	14.168	4.086	3.814	4.514	13.488	13.197	12.958	5.804	5.77	5.61	23.218	25.876	24.239
90	2	64	1	15	0	-0.5	0.5	-0.25	16	0	8.2	2		1	1	1	0	0	0		22.837	27.607	21.136	21.837	26.607	20.136	7.102	8.789	6.213	23.097	25.01	20.775	9.249	10.159	8.803	24.223	23.916	23.269
91	2	64	2	15	0	-0.5	0.5	-0.25	15	0	8.2	2		1	1	1	0	0	0		31.848	30.117	31.117	30.848	29.117	30.117	10.061	9.305	9.823	29.714	27.961	29.626	11.848	11.227	11.716	23.384	22.884	24.08
92	1	74	1	0	0	-0.25	2.25	0.875	11	0	12.2	2		1	1	1	0	0	0		19.677	17.062	20.191	18.677	16.062	19.191	6.362	5.454	6.595	20.737	18.155	19.669	8.506	7.715	8.245	23.153	22.993	29.356
93	1	74	2	0	0	-0.25	1.25	0.375	14	0	12.2	2		1	1	1	0	0	0		23.16	23.158	28.397	22.16	22.158	27.397	7.61	7.445	9.156	17.915	20.933	22.496	7.731	9.041	9.338	22.75	22.873	29.395
94	1	64	1	20	0	0.5	0.75	0.875	11	0	12.9	2		1	1	1	0	0	0		25.867	21.667	26.671	24.867	20.667	25.671	9.139	7.115	8.876	23.479	17.586	26.199	10.091	7.59	10.711	26.202	25.337	31.443
95	1	64	2	20	0	0.5	0.5	0.75	12	0	12.9	2		1	1	1	0	0	0		22.864	22.576	24.593	21.864	21.576	23.593	7.696	7.468	8.238	18.499	19.346	21.71	8.313	8.23	9.147	24.576	26.671	29.856
96	1	60	1	3	0	-2	3	-0.5	13	1	6.6	2		1	1	1	0	0	0		13.349	13.3	15.066	12.349	12.3	14.066	3.747	3.671	4.285	15.504	13.878	14.363	6.797	6.007	6.284	25.285	28.298	25.648
97	1	60	2	3	0	-4.75	3.25	-3.125	19	1	6.6	2		1	1	1	0	0	0		20.028	22.362	16.646	19.028	21.362	15.646	6.246	7.014	5.054	16.354	17.71	17.642	7.001	7.576	7.43	23.818	25.08	28.377
98	2	73	1	3	1	-2.5	2.25	-1.375	14	0	7.7	2		1	1	0.8	0	0	0.09691		15.988	19.211	15.192	14.988	18.211	14.192	4.756	5.966	4.506	12.185	15.703	13.727	5.643	7.029	6.348	23.654	24.16	25.359
99	2	73	2	3	1	-3.75	3.75	-1.875	14	0	7.7	2		1	1	0.7	0	0	0.154902		13.178	14.421	11.925	12.178	13.421	10.925	3.828	4.15	3.537	13.903	14.786	10.195	6.196	6.496	4.864	22.613	23.97	20.056
100	2	36	1	5	0	-1.25	1.25	-0.625	18	0	15.6	2		1	1	1	0	0	0		33.014	29.499	27.167	32.014	28.499	26.167	11.453	10.375	9.282	27.035	27.349	25.25	11.225	11.5	10.592	33.63	32.823	33.882
101	2	36	2	5	0	-1	1	-0.5	19	0	15.6	2		1	1	1	0	0	0		32.065	36.183	33.019	31.065	35.183	32.019	10.13	11.617	10.611	24.734	26.551	24.049	10.03	11.017	10.013	31.382	31.765	32.967

## Sheet: Sheet4
group1 : D1(+), DR(-), PRP(-) group2 : D1(+), DR(+), PRP(-) group3 : D1(+), DR(+), PRP(+)		성별 남자 : 1 여자 : 2	나이		OD: 1 OS : 2	D1기간 (Yr)	HTN 없으면 :0 있으면 :1			S.E.	IOP	유수정체 :0 인공수정체 : 1 무수정체 : 2	HBA1C	도베셀 유 : 1 무 : 2	PRP후 기간(y)	BCVA0	BCVA1	BCVA2					SVC0	SVC1	SVC2	SKSVC0	SKSVC1	SKSVC2	DVC0	DVC1	DVC2	SKDVC0	SKDVC1	SKDVC2	CC0	CC1	CC2
3	60	2	62	72	1	15	0	-1	0.5	-0.75	13	0		2	1	1	1	1	0	0	0		22.516	14.353	22.941	7.618	4.571	7.211	17.649	14.662	19.921	6.656	5.506	7.183	25.301	24.516	29.439	21.516	13.353	21.941	7.618	4.571	7.211	13.649	10.662	15.921	6.156	5.006	6.683
3	61	2	62	72	2	15	0	-0.25	1	0.25	13	0		2	1	1	0.8	0.8	0	0.09691	0.09691		31.594	31.859	33.539	10.323	9.714	10.077	19.735	21.672	22.627	7.211	7.817	7.846	26.151	28.601	29.763	30.594	30.859	32.539	10.323	9.714	10.077	15.735	17.672	18.627	6.711	7.317	7.346
3	62	1	52	62	1	20	1	-2	0.5	-1.75	15	0	8.9	2	1	1	1	1	0	0	0		24.623	17.997	15.421	8.507	6.17	4.867	27.884	16.911	15.333	10.115	6.289	5.487	32.2	25.16	27.982	23.623	16.997	14.421	8.507	6.17	4.867	23.884	12.911	11.333	9.615	5.789	4.987
3	63	1	52	62	2	20	1	-2	0.5	-1.75	13	0	8.9	2	1	0.8	1	1	0.09691	0	0		19.486	11.066	11.518	6.509	3.519	3.567	23.394	10.818	11.492	8.456	3.982	3.969	34.364	25.488	28.819	18.486	10.066	10.518	6.509	3.519	3.567	19.394	6.818	7.492	7.956	3.482	3.469
3	64	2	46	56	1	20	0	-1.75	1	-1.25	15	0	9.7	2	1	0.8	1	1	0.09691	0	0		33.479	36.799	32.134	10.577	12.32	10.842	28.912	31.022	28.797	10.506	11.503	10.744	35.946	36.17	35.345	32.479	35.799	31.134	10.577	12.32	10.842	24.912	27.022	24.797	10.006	11.003	10.244
3	65	2	46	56	2	20	0	-2.75	1.25	-2.125	13	0	9.7	2	1	1	1	1	0	0	0		35.193	32.565	30.042	11.515	9.988	9.298	33.661	32.849	29.474	12.515	12.191	10.967	35.52	36.393	33.778	34.193	31.565	29.042	11.515	9.988	9.298	29.661	28.849	25.474	12.015	11.691	10.467
3	66	1	59	69	1	13	0	-1	2	0	16	1	8.9	2	1	0.8	0.7	0.8	0.09691	0.154902	0.09691		20.511	17.33	22.343	6.05	4.993	6.858	19.738	16.898	19.265	7.216	5.925	6.969	33.734	31.934	33.703	19.511	16.33	21.343	6.05	4.993	6.858	15.738	12.898	15.265	6.716	5.425	6.469
3	67	1	59	69	2	13	0	-0.5	2.25	0.625	16	1	8.9	2	1	0.8	0.7	1	0.09691	0.154902	0		19.768	27.319	18.251	6.213	8.814	5.374	18.053	25.56	18.067	6.706	9.265	6.517	36.993	41.275	34.618	18.768	26.319	17.251	6.213	8.814	5.374	14.053	21.56	14.067	6.206	8.765	6.017
3	68	1	65	75	1	25	1	-0.5	0.5	-0.25	10	0	10.8	2	15	0.5	0.5	0.4	0.30103	0.30103	0.39794		19.23	23.286	14.476	5.918	6.825	4.319	11.458	11.262	6.802	3.894	3.672	2.237	28.383	29.848	23.418	18.23	22.286	13.476	5.918	6.825	4.319	7.458	7.262	2.802	3.394	3.172	1.737
3	69	1	65	75	2	25	1	-0.75	1.5	0	11	0	10.8	2	15	0.3	0.4	0.4	0.522879	0.39794	0.39794		15.418	25.31	22.405	4.494	7.076	6.635	7.793	11.525	9.526	3.008	3.843	3.409	31.932	32.628	32.267	14.418	24.31	21.405	4.494	7.076	6.635	3.793	7.525	5.526	2.508	3.343	2.909
3	70	2	58	68	1	20	0	-1.25	0.5	-1	12	0	8.1	2	1	0.4	0.8	0.8	0.39794	0.09691	0.09691		33.898	32.033	24.202	11.104	10.631	7.212	28.067	27.137	23.614	10.331	10.124	8.411	33.846	32.167	31.102	32.898	31.033	23.202	11.104	10.631	7.212	24.067	23.137	19.614	9.831	9.624	7.911
3	71	2	58	68	2	20	0	-1	1.25	-0.375	13	0	8.1	2	1	0.7	0.7	0.7	0.154902	0.154902	0.154902		23.346	21.487	24.457	7.032	6.4	6.955	19.356	12.567	21.145	6.845	4.536	7.506	28.039	19.087	26.666	22.346	20.487	23.457	7.032	6.4	6.955	15.356	8.567	17.145	6.345	4.036	7.006
3	72	1	52	62	1	25	1	0	0	0	16	1	6.6	2	17	1	1	1	0	0	0		24.591	23.298	19.223	7.793	7.564	6.076	21.006	19.568	15.314	7.797	7.293	5.724	29.756	25.266	20.921	23.591	22.298	18.223	7.793	7.564	6.076	17.006	15.568	11.314	7.297	6.793	5.224
3	73	1	52	62	2	25	1	0	0	0	17	1	6.6	2	17	1	1	1	0	0	0		22.964	28.919	24.324	7.665	9.457	7.967	19.841	24.574	20.453	7.605	9.363	7.819	25.264	32.702	32.906	21.964	27.919	23.324	7.665	9.457	7.967	15.841	20.574	16.453	7.105	8.863	7.319
2	74	1	44	54	1	4	0	-0.75	1	-0.25	17	0	8.1	2		1	1	1	0	0	0		30.034	29.526	29.812	9.609	9.207	9.109	27.669	24.643	29.097	9.952	8.806	10.305	35.253	35.454	40.058	29.034	28.526	28.812	9.609	9.207	9.109	23.669	20.643	25.097	9.452	8.306	9.805
2	75	1	44	54	2	4	0	-0.25	0.5	0	18	0	8.1	2		1	1	1	0	0	0		32.102	36.284	32.502	10.767	11.671	9.797	27.284	29.924	29.866	10.108	11.112	10.65	34.874	35.885	38.669	31.102	35.284	31.502	10.767	11.671	9.797	23.284	25.924	25.866	9.608	10.612	10.15
2	76	2	60	70	1	1	0	-0.75	1.5	0	18	0	11.7	2		0.8	0.7	1	0.09691	0.154902	0		20.466	22.757	23.028	6.337	7.532	7.616	24.725	23.474	25.358	8.967	8.603	9.263	35.663	32.052	34.993	19.466	21.757	22.028	6.337	7.532	7.616	20.725	19.474	21.358	8.467	8.103	8.763
2	77	2	60	70	2	1	0	-0.5	1.25	0.125	16	0	11.7	2		0.8	1	1	0.09691	0	0		19.917	23.054	19.164	6.479	7.668	6.211	24.071	23.248	22.594	8.899	8.565	8.282	34.802	32.695	32.651	18.917	22.054	18.164	6.479	7.668	6.211	20.071	19.248	18.594	8.399	8.065	7.782
2	78	1	48	58	1	16	0	-1.25		-1.25	15	0	9.3	2		1	1	1	0	0	0		30.334	31.578	32.929	10.433	10.991	11.626	29.235	31.398	30.343	11.387	12.061	11.636	30.681	36.774	34.169	29.334	30.578	31.929	10.433	10.991	11.626	25.235	27.398	26.343	10.887	11.561	11.136
2	79	1	48	58	2	16	0	-1.25		-1.25	19	0	9.3	2		1	1	1	0	0	0		29.731	34.13	31.157	10.371	11.762	9.678	31.294	31.477	30.28	12.077	11.981	11.299	33.174	31.962	33.124	28.731	33.13	30.157	10.371	11.762	9.678	27.294	27.477	26.28	11.577	11.481	10.799
2	80	2	64	74	1	15	0	-1.5	0.75	-1.125	19	0	9.4	2		0.4	0.7	0.8	0.39794	0.154902	0.09691		20.664	27.47	23.834	6.638	8.596	7.844	21.88	24.886	22.192	8.341	9.253	8.352	25.803	29.687	26.157	19.664	26.47	22.834	6.638	8.596	7.844	17.88	20.886	18.192	7.841	8.753	7.852
2	81	2	64	74	2	15	0	-1	0.5	-0.75	19	0	9.4	2		1	0.8	0.7	0	0.09691	0.154902		28.027	24.154	24.1	8.462	7.512	7.295	24.696	20.742	20.016	9.109	7.644	7.281	27.42	28.864	26.844	27.027	23.154	23.1	8.462	7.512	7.295	20.696	16.742	16.016	8.609	7.144	6.781
2	82	1	54	64	1	10	1	-1.75	1.25	-1.125	19	0	6.3	2		0.5	0.7	0.8	0.30103	0.154902	0.09691		14.536	14.926	13.087	4.771	5.081	4.084	17.756	19.913	17.686	6.694	7.411	6.485	29.619	32.078	31.241	13.536	13.926	12.087	4.771	5.081	4.084	13.756	15.913	13.686	6.194	6.911	5.985
2	83	1	54	64	2	10	1	-0.75	1	-0.25	20	0	6.3	2		1	0.5	1	0	0.30103	0		12.991	17.383	16.343	4.16	5.527	5.335	16.26	20.753	22.977	6	7.715	8.596	28.443	33.273	37.798	11.991	16.383	15.343	4.16	5.527	5.335	12.26	16.753	18.977	5.5	7.215	8.096
2	84	2	53	63	1	10	0	-2.5	2.25	-1.375	17	0	7.6	2		1	1	1	0	0	0		22.637	23.11	18.713	7.745	7.277	6.28	24.238	26.911	21.262	9.039	10.09	8.105	29.772	36.71	31.931	21.637	22.11	17.713	7.745	7.277	6.28	20.238	22.911	17.262	8.539	9.59	7.605
2	85	2	53	63	2	10	0	-2.75	2	-1.75	16	0	7.6	2		1	1	0.8	0	0	0.09691		21.791	19.732	22.771	7.342	6.458	7.461	20.128	21.541	24.382	7.483	8.072	9.028	31.814	30.504	29.556	20.791	18.732	21.771	7.342	6.458	7.461	16.128	17.541	20.382	6.983	7.572	8.528
2	86	2	54	64	1	20	1	-0.75	0.5	-0.5	21	0	8.5	2		1	1	1	0	0	0		19.133	13.201	16.016	5.961	4.234	4.86	17.867	15.847	16.48	6.524	5.991	5.935	31.313	28.659	29.848	18.133	12.201	15.016	5.961	4.234	4.86	13.867	11.847	12.48	6.024	5.491	5.435
2	87	2	54	64	2	20	1	-0.5	0.5	-0.25	22	0	8.5	2		1	1	1	0	0	0		28.887	28.951	27.512	9.688	9.539	8.663	25.337	20.418	22.981	9.302	7.649	8.285	34.691	24.355	28.184	27.887	27.951	26.512	9.688	9.539	8.663	21.337	16.418	18.981	8.802	7.149	7.785
2	88	1	56	66	1	15	0	0.5	0.5	0.75	11	0	7.2	2		1	1	1	0	0	0		10.824	11.034	10	3.047	3.332	1.801	15.676	17.233	9.06	5.633	6.221	3.267	30.213	29.155	27.363	9.824	10.034	9	3.047	3.332	1.801	11.676	13.233	5.06	5.133	5.721	2.767
2	89	1	56	66	2	15	0	0.5		0.5	12	0	7.2	2		1	1	1	0	0	0		14.672	13.55	15.168	4.086	3.814	4.514	17.488	17.197	16.958	6.304	6.27	6.11	28.218	30.876	29.239	13.672	12.55	14.168	4.086	3.814	4.514	13.488	13.197	12.958	5.804	5.77	5.61
2	90	2	54	64	1	15	0	-0.5	0.5	-0.25	16	0	8.2	2		1	1	1	0	0	0		22.837	27.607	21.136	7.102	8.789	6.213	27.097	29.01	24.775	9.749	10.659	9.303	29.223	28.916	28.269	21.837	26.607	20.136	7.102	8.789	6.213	23.097	25.01	20.775	9.249	10.159	8.803
2	91	2	54	64	2	15	0	-0.5	0.5	-0.25	15	0	8.2	2		1	1	1	0	0	0		31.848	30.117	31.117	10.061	9.305	9.823	33.714	31.961	33.626	12.348	11.727	12.216	28.384	27.884	29.08	30.848	29.117	30.117	10.061	9.305	9.823	29.714	27.961	29.626	11.848	11.227	11.716
2	92	1	64	74	1	0	0	-0.25	2.25	0.875	11	0	12.2	2		1	1	1	0	0	0		19.677	17.062	20.191	6.362	5.454	6.595	24.737	22.155	23.669	9.006	8.215	8.745	28.153	27.993	34.356	18.677	16.062	19.191	6.362	5.454	6.595	20.737	18.155	19.669	8.506	7.715	8.245
2	93	1	64	74	2	0	0	-0.25	1.25	0.375	14	0	12.2	2		1	1	1	0	0	0		23.16	23.158	28.397	7.61	7.445	9.156	21.915	24.933	26.496	8.231	9.541	9.838	27.75	27.873	34.395	22.16	22.158	27.397	7.61	7.445	9.156	17.915	20.933	22.496	7.731	9.041	9.338
2	94	1	54	64	1	20	0	0.5	0.75	0.875	11	0	12.9	2		1	1	1	0	0	0		25.867	21.667	26.671	9.139	7.115	8.876	27.479	21.586	30.199	10.591	8.09	11.211	31.202	30.337	36.443	24.867	20.667	25.671	9.139	7.115	8.876	23.479	17.586	26.199	10.091	7.59	10.711
2	95	1	54	64	2	20	0	0.5	0.5	0.75	12	0	12.9	2		1	1	1	0	0	0		22.864	22.576	24.593	7.696	7.468	8.238	22.499	23.346	25.71	8.813	8.73	9.647	29.576	31.671	34.856	21.864	21.576	23.593	7.696	7.468	8.238	18.499	19.346	21.71	8.313	8.23	9.147
2	96	1	50	60	1	3	0	-2	3	-0.5	13	1	6.6	2		1	1	1	0	0	0		13.349	13.3	15.066	3.747	3.671	4.285	19.504	17.878	18.363	7.297	6.507	6.784	30.285	33.298	30.648	12.349	12.3	14.066	3.747	3.671	4.285	15.504	13.878	14.363	6.797	6.007	6.284
2	97	1	50	60	2	3	0	-4.75	3.25	-3.125	19	1	6.6	2		1	1	1	0	0	0		20.028	22.362	16.646	6.246	7.014	5.054	20.354	21.71	21.642	7.501	8.076	7.93	28.818	30.08	33.377	19.028	21.362	15.646	6.246	7.014	5.054	16.354	17.71	17.642	7.001	7.576	7.43
2	98	2	63	73	1	3	1	-2.5	2.25	-1.375	14	0	7.7	2		1	1	0.8	0	0	0.09691		15.988	19.211	15.192	4.756	5.966	4.506	16.185	19.703	17.727	6.143	7.529	6.848	28.654	29.16	30.359	14.988	18.211	14.192	4.756	5.966	4.506	12.185	15.703	13.727	5.643	7.029	6.348
2	99	2	63	73	2	3	1	-3.75	3.75	-1.875	14	0	7.7	2		1	1	0.7	0	0	0.154902		13.178	14.421	11.925	3.828	4.15	3.537	17.903	18.786	14.195	6.696	6.996	5.364	27.613	28.97	25.056	12.178	13.421	10.925	3.828	4.15	3.537	13.903	14.786	10.195	6.196	6.496	4.864
2	100	2	26	36	1	5	0	-1.25	1.25	-0.625	18	0	15.6	2		1	1	1	0	0	0		33.014	29.499	27.167	11.453	10.375	9.282	31.035	31.349	29.25	11.725	12	11.092	38.63	37.823	38.882	32.014	28.499	26.167	11.453	10.375	9.282	27.035	27.349	25.25	11.225	11.5	10.592
2	101	2	26	36	2	5	0	-1	1	-0.5	19	0	15.6	2		1	1	1	0	0	0		32.065	36.183	33.019	10.13	11.617	10.611	28.734	30.551	28.049	10.53	11.517	10.513	36.382	36.765	37.967	31.065	35.183	32.019	10.13	11.617	10.611	24.734	26.551	24.049	10.03	11.017	10.013
			54.1905																				23.2676	23.6101	22.4412	7.50819	7.53838	7.03829	22.6978	22.3714	21.8348	8.41214	8.29381	8.02757	31.0441	30.9759	31.5771	22.2676	22.6101	21.4412				18.6978	18.3714	17.8348	7.91214	7.79381	7.52757
[truncated: 323 more columns]
